# Supplementary material for: ﻿Integrative taxonomy of coastal Cafiusbistriatus (Erichson) species complex (Coleoptera, Staphylinidae)
Source: Zookeys. 2022 May 12;1100:57–70. doi: 10.3897/zookeys.1100.79435 (PMC9848982; doi:10.3897/zookeys.1100.79435)
Supplement: XML Treatment for Cafius [file zookeys.1100.79435-treatment1.xml]

<!DOCTYPE tp:taxon-treatment
  PUBLIC "-//TaxonX//DTD Taxonomic Treatment Publishing DTD v0 20100105//EN" "tax-treatment-NSO.dtd">
<tp:taxon-treatment xmlns:tp="http://www.plazi.org/taxpub"><tp:treatment-meta><kwd-group><label>Taxon classification</label><kwd>
                <named-content content-type="kingdom">Animalia</named-content>
              </kwd><kwd>
                <named-content content-type="order">Coleoptera</named-content>
              </kwd><kwd>
                <named-content content-type="family">Staphylinidae</named-content>
              </kwd></kwd-group><mixed-citation publication-type="journal"><person-group><name><surname>Yoo</surname><given-names>In-Seong</given-names></name><name><surname>Frank</surname><given-names>J. H.</given-names></name><name><surname>Jung</surname><given-names>Jong-Kuen</given-names></name><name><surname>Ahn</surname><given-names>Kee-Jeong</given-names></name></person-group><article-title>﻿Integrative taxonomy of coastal <italic><tp:taxon-name><tp:taxon-name-part taxon-name-part-type="genus" reg="Cafius">Cafius</tp:taxon-name-part><tp:taxon-name-part taxon-name-part-type="species" reg="bistriatus">bistriatus</tp:taxon-name-part></tp:taxon-name></italic> (Erichson) species complex (<tp:taxon-name><tp:taxon-name-part taxon-name-part-type="order">Coleoptera</tp:taxon-name-part></tp:taxon-name>, <tp:taxon-name><tp:taxon-name-part taxon-name-part-type="family">Staphylinidae</tp:taxon-name-part></tp:taxon-name>)</article-title><source>Zookeys</source><day>12</day><month>05</month><year>2022</year><volume>1100</volume><fpage>57</fpage><lpage>70</lpage><pub-id pub-id-type="doi">10.3897/zookeys.1100.79435</pub-id></mixed-citation></tp:treatment-meta><tp:nomenclature><label>﻿Genus</label><tp:taxon-name>
              <object-id xmlns:xlink="http://www.w3.org/1999/xlink" content-type="arpha" xlink:type="simple">A6492975-C82B-5DF0-B5D9-3305EB4FBDEA</object-id>
              <tp:taxon-name-part taxon-name-part-type="genus" reg="Cafius">Cafius</tp:taxon-name-part>
            </tp:taxon-name><tp:taxon-authority>Stephens</tp:taxon-authority><tp:nomenclature-citation-list><tp:nomenclature-citation><tp:taxon-name>
                  <tp:taxon-name-part taxon-name-part-type="genus" reg="Cafius">Cafius</tp:taxon-name-part>
                </tp:taxon-name><comment>Stephens, 1829: 23 (Type species: <tp:taxon-name><tp:taxon-name-part taxon-name-part-type="genus" reg="Staphylinus">Staphylinus</tp:taxon-name-part><tp:taxon-name-part taxon-name-part-type="species" reg="xantholoma">xantholoma</tp:taxon-name-part></tp:taxon-name> Gravenhorst).</comment></tp:nomenclature-citation></tp:nomenclature-citation-list></tp:nomenclature></tp:taxon-treatment>
